# Supplementary material for: Behaviour during transportation predicts stress response and lower airway contamination in horses
Source: PLoS One. 2018 Mar 22;13(3):e0194272. doi: 10.1371/journal.pone.0194272 (PMC5863983; doi:10.1371/journal.pone.0194272)
Supplement: S1 Appendix — (XLSX) [file pone.0194272.s010.xlsx]

## Sheet: blood parameters
horse	time	gruppo	breed	sex	age	Pharyngealhyperpasia	trachealinflammation	trachealmucus	color	turbidy	mucuscontent	LogCFU	twneutrophils	twlymphocytes	twmacrophages	tweosinophils	twmastcell	RedBlood	Haemoglobin	Haematocrit	MCV	MCH	MCHC	Platelets	Whiteblod	Neutrophils	Lymphocytes	Monocytes	Eosinophils	Basophils	Fibrinogen	Amyloid	Totalprot	Albumin	Globulins	Albglobratio	CK	AST	T	HR	RR	cortisol(µg/dl)	BW
1	TI	A	stand	mare	4	1	0	0	0	0	1	2.43933	8.25	8.25	81.5	2	0	6.3	105	0.3	47	17	357	98	5.6	4.1	1.2	0.1	0.1	0.1	2	0	58	27	31	0.9	212	231	37.6	36	12	6.62	402
2	TI	A	thou	gelding	7	2	1	1	2	0	1	2.81954	19	12	64.25	2.75	2	7.8	122	0.35	45	16	350	148	7	3.7	2.7	0.1	0.4	0	4	1.84	66	31	35	0.9	223	229	37.8	32	12	3.95	477
3	TI	A	thou	gelding	8	0	1	1	1	0	1	1.92942	64.75	4.5	29.25	1.5	0	7.4	129	0.37	50	18	348	143	8.7	5.4	2.2	0.2	0.7	0.3	4	0	73	27	46	0.6	202	255	37.6	28	12	3.31	459
4	TI	A	stand	mare	6	1	2	2	2	1	2	2.62325	28.5	12.5	53	5	1	7.3	111	0.32	43	15	354	99	8.2	5.1	2.5	0.5	0.1	0	6	3.06	67	26	41	0.6	329	241	38.1	30	12	5.67	500
5	TI	B	stand	gelding	4	3	0	0	0	0	0	3.35154	11.75	14.25	66.5	7.5	0	8.1	108	0.31	39	13	347	192	7.9	3.6	3.8	0.1	0.4	0	4	1.38	66	28	38	0.7	237	317	37.6	36	16	4.88	496
6	TI	B	thou	mare	3	3	1	0	0	0	0	2.39794	62	10	26	1	1	8.3	119	0.34	41	14	351	135	7.5	3.4	3.6	0.2	0.3	0.1	4	0.77	61	30	31	1	230	304	37.5	36	16	7.3	486
7	TI	B	stand	mare	3	2	0	0	0	0	1	1.97772	56	9	29.75	4.25	1	7.1	110	0.32	45	16	342	134	7.2	3.5	3.1	0.3	0.2	0	3	3.24	66	30	36	0.8	189	264	37	36	12	3.76	425
8	TI	B	stand	gelding	4	2	0	0	0	0	0	2.69897	7	14	75.5	1.5	2	7.8	124	0.36	46	16	348	139	4.8	2.6	1.8	0.2	0.2	0	3	1.21	60	31	29	1.1	312	292	37.8	36	12	4.43	378
9	TI	B	stand	gelding	6	1	0	0	0	0	0	1.30103	2.6	18.4	75.3	3.7	0	7	113	0.33	46	16	348	148	4.3	2.7	1.6	0	0.1	0	4	1.33	63	28	35	0.8	258	305	36.8	36	12	6.98	497
11	TI	A	stand	gelding	3	2	1	1	1	1	1	3.25164	13.5	12.5	74	0	0	8.4	127	0.36	44	15	349	152	11.4	7.2	3.4	0.7	0.1	0	4	2.59	68	24	44	0.5	307	253	37.5	40	16	5.4	402
12	TI	A	stand	gelding	3	2	1	3	1	1	2	4.38382	55	16.5	26	2.5	0	8.5	112	0.32	38	13	348	154	9.4	5.2	4.1	0.1	0	0	4	2.34	68	28	40	0.7	238	290	37.6	36	12	5.66	350
1	TII	A	stand	mare	4	1	1	3	2	3	3	5.83569	17.25	7.75	65.25	7.75	2	6.5	108	0.31	47	17	351	121	7.6	6.9	0.8	0	0	0	4	1.15	62	29	33	0.9	276	169	38	40	12	8.59	392
2	TII	A	thou	gelding	7	2	2	4	2	3	3	6.84819	7	7	81	4	1	7.4	117	0.34	45	16	348	116	6.5	4.9	1.6	0	0	0	4	1.89	72	33	39	0.8	253	191	38.2	46	24	5.41	467
3	TII	A	thou	gelding	8	1	2	5	2.5	3	3	4.85733	4	6.5	85	2.75	1.75	7.4	130	0.38	51	18	345	161	8.5	7.6	0.9	0	0.1	0	4	0.13	78	31	47	0.7	339	399	38.2	42	12	6.8	446
4	TII	A	stand	mare	6	2	3	5	3	3	3	6.88081	43.25	8	47	1.75	0	7.4	111	0.32	43	15	348	113	11.1	10	0.9	0.2	0	0	8	8.88	74	27	47	0.6	253	262	38.5	44	16	5.49	477
5	TII	B	stand	gelding	4	2	1	4	2.5	3	3	7.57978	15	8.5	74.5	2	0	7.2	96	0.28	39	13	345	151	7.3	6	1.2	0	0	0.1	2	2.89	70	29	41	0.7	310	173	38.1	40	12	7.3	480
6	TII	B	thou	mare	3	3	1	3	2	2	2	4.78888	17.3	4.7	75	3	0	8.2	118	0.34	41	14	347	100	8.8	6.5	2.1	0.2	0	0	4	10.99	69	33	36	0.9	305	417	38.1	40	16	5.26	476
7	TII	B	stand	mare	3	2	1	0	0	0	1	2.17609	63	5	27	5	0	7.8	121	0.35	45	15	342	127	7.2	6.2	0.9	0.1	0	0	4	0.32	71	32	39	0.8	332	237	37.4	36	16	6.8	422
8	TII	B	stand	gelding	4	2	0	2	2.5	3	3	3.16286	14.3	28	57.7	0	0	7.3	116	0.34	46	16	344	175	5.6	4.7	0.8	0	0.1	0	2	0.92	64	33	31	1.1	275	256	37.7	44	28	5.01	369
9	TII	B	stand	gelding	6	1	1	3	2	3	3	5.3784	13	5	76.25	4.75	1	5.9	122	0.27	46	21	445	749	5.9	4.3	1.3	0.2	0	0	2	2.22	67	31	36	0.9	329	394	37.9	40	20	8.3	468
11	TII	A	stand	gelding	3	2	1	2	3	3	3	5.66401	8	4	88	0	0	7.4	113	0.33	44	15	345	170	11.5	9.3	2.1	0.1	0	0	6	0.51	69	26	43	0.6	252	284	37.6	52	40	6.6	395
12	TII	A	stand	gelding	3	2	2	2	2	3	3	5.95182	11.25	8.75	80	0	0	7.5	98	0.29	38	13	343	64	8.9	5.9	2.9	0	0	0	2	0.85	70	29	41	0.7	282	216	38.1	52	12	7.68	341
1	TIII	A	stand	mare	4	1	1	1	1	0	1	.	89.5	1.5	7.5	1.5	0	7.8	128	0.36	47	16	352	138	6.9	4.3	2.1	0.2	0.1	0.1	3	1.09	64	29	35	0.8	282	170	37.7	36	8	2.81	395
2	TIII	A	thou	gelding	7	1	1	1	2	0	1	.	88.5	2	8.5	1	0	8.4	130	0.37	44	16	350	135	8.3	3.9	3.9	0.4	0.1	0	5	6.26	66	31	35	0.9	253	568	36.8	36	12	4.16	470
3	TIII	A	thou	gelding	8	0	1	2	2	1	3	3.09167	70	4	26	0	0	9.6	166	0.48	50	17	349	193	7.1	4.8	2	0.1	0.1	0.1	4	0	81	31	50	0.6	389	3924	37.9	36	12	3.71	450
4	TIII	A	stand	mare	6	2	2	3	2	3	2	3.98453	68.25	1.75	28	2	0	8.3	124	0.36	43	15	347	118	7.4	5	1.4	0.5	0.3	0.1	4	13.51	71	27	44	0.6	264	266	37.9	36	8	1.09	487
5	TIII	B	stand	gelding	4	3	1	1	2	1	2	2.74036	86	3	11	0	0	9.7	127	0.37	38	13	345	223	9	6.3	2.4	0.2	0.1	0	2	0	70	29	41	0.7	295	172	37.8	36	12	1.85	490
6	TIII	B	thou	mare	3	4	1	2	2	2	2	2.80277	68.5	5	25.5	0	1	9.4	134	0.39	42	14	344	142	10.1	4.9	4.4	0.4	0.2	0.1	2	0.66	65	32	33	1	297	244	37.9	36	12	2.37	481
7	TIII	B	stand	mare	3	1	2	2	1	1	2	2.79239	44	11	43	1	1	7.9	130	0.36	45	17	363	93	7.5	2.9	4.4	0.1	0.1	0.1	4	2.52	69	32	37	0.9	317	185	37	36	12	4.63	425
8	TIII	B	stand	gelding	4	2	0	1	2	1	2	2.51851	41.5	6.5	46.75	5.25	0	8.6	137	0.39	46	16	349	120	7.1	2.1	4.5	0.4	0.1	0	3	0	62	31	31	1	268	212	37.3	36	12	.	377
9	TIII	B	stand	gelding	6	1	1	2	1.5	1	2	4.23553	94.75	2	2.25	1	0	9	145	0.41	46	16	353	91	6	2.7	2.9	0.2	0.1	0.1	4	2.84	69	31	38	0.8	313	260	37.1	36	12	3.35	479
11	TIII	A	stand	gelding	3	2	1	1	1	0	2	2.32222	97	1	2	0	0	7.4	114	0.33	44	15	349	122	11.2	7.8	3	0.1	0.1	0.1	6	2.83	67	25	42	0.6	257	266	37.7	40	16	2.38	400
12	TIII	A	stand	gelding	3	2	2	2	2	2	2	4.57978	61	5.5	31.25	2.25	0	8	104	0.3	38	13	347	77	7.8	3.8	3.9	0.1	0.1	0	4	2.83	67	29	38	0.8	283	237	38	36	16	3.39	345
1	TIV	A	stand	mare	4	2	2	2	3	3	3	2.90849	96	1	1	1	1	8	131	0.38	48	16	342	158	5.1	2.3	2.5	0.3	0	0	6	1.4	62	29	33	0.9	292	169	37.1	40	12	6.14	399
2	TIV	A	thou	gelding	7	2	2	3	2	1	2	2.50515	94.5	1.25	4.25	0	0	8.3	128	0.37	45	16	343	185	8.3	2.2	5.7	0.2	0.2	0	6	0.78	65	30	35	0.9	264	679	37.1	36	12	5.13	473
3	TIV	A	thou	gelding	8	2	1	1	2	3	2	2.59106	72	1.75	24.75	1.5	0	7.5	131	0.39	52	17	337	179	6.1	3.5	2.3	0	0.2	0.1	6	1.2	68	28	40	0.7	266	190	36.8	30	12	3.66	455
4	TIV	A	stand	mare	6	1	3	3	2.5	3	3	5.3865	90	2	7	1	0	8.4	126	0.37	44	15	340	149	7.1	3.9	2.8	0.1	0.1	0	5	0	66	26	40	0.7	259	195	37.8	32	12	4.36	502
5	TIV	B	stand	gelding	4	3	1	1	2	1	1	2.65321	9	4	85	1	1	8.1	107	0.31	39	13	341	155	5.6	2.1	3.4	0.1	0	0.1	6	2.78	64	27	37	0.7	260	125	37.2	36	12	3.69	496
6	TIV	B	thou	mare	3	2	0	1	1	1	1	2.36173	63.75	3	33.25	0	0	8.2	119	0.34	42	14	345	130	7.2	2.7	4.2	0.3	0	0	6	0	61	31	30	1	274	161	37.5	36	12	1.51	486
7	TIV	B	stand	mare	3	1	1	1	3	3	3	3.59106	53.25	5.5	33.25	7	1	8.3	127	0.37	45	15	343	128	7.9	4.8	2.9	0	0.2	0.1	4	4	64	30	34	0.9	276	201	37	36	12	3.81	430
8	TIV	B	stand	gelding	4	1	0	0	0	1	1	1.8451	12	6.5	80	0	1.5	8.9	141	0.4	45	16	352	211	6.8	3.1	3.3	0.3	0.1	0	5	5	62	32	30	1.1	269	252	37.5	36	12	4.75	381
9	TIV	B	stand	gelding	6	1	0	0	0	0	1	2.51851	21.5	5.25	71.25	2	0	7.7	123	0.35	46	16	348	149	5.5	3.2	2.2	0.1	0.1	0	5	5	64	29	35	0.8	262	195	37.1	36	12	4.26	485
11	TIV	A	stand	gelding	3	3	1	2	2	3	3	3.56427	80	3	16	1	0	7.3	113	0.32	44	15	350	165	8.2	5.4	2.5	0.2	0.1	0	5	5	68	25	43	0.6	263	296	37.6	28	8	4.39	402
12	TIV	A	stand	gelding	3	2	2	2	2	3	3	3.6229	68	3	28	1	0	7	92	0.26	38	13	347	117	7.3	4	3.2	0.1	0.2	0	6	6	64	27	37	0.7	269	234	37.3	36	12	4.74	351

## Sheet: dataset correlation
horse	Group	Whiteblood	Neutophils	T	HR	RR	ROMS (Ucarr)	PAT (Ucor)	SAT(µMol/L)	OSI (arbitrary unit)	cortisol(µg/dl)	Ceruloplasmina	AOPP (nmol/ml)	GSH (µMol/ml)	CK	AST	Fibrinogen	Amiloide	Totalprot	Albumin	Globulins	body weight	lossof weight	lossin%	Loss/h	trachealinflammation	difference_in_ mucusscore	color	turbidy	mucuscontent	differenceinCFU	lowerheadduration	totalmuvement	Backward movements	Biting neighbors	Evasive behavior/Pulling back	Explorative behavior/Sniffing	Forward movement	Head tossing/shaking	Interaction with neighbors	Lateral movements	Leaning on stall rails	Licking/chewing	lickingpartof the truck	Looking outside	Loss of balance/dashing on the stall rails	Lowering the head	Nose outside/looking outside	Pawing
1	1	7.6	6.9	38	40	12	194	2644	1875	7.33737	8.59	0.463721	17.9928	8.26622	276	169	4	1.15	62	29	33	395	-10	2.53165	0.316456	1	3	2	3	2	2.39233	1823	2498	7	0	1	353	5	116	412	225	124	185	3	208	59	244	72	9
2	1	6.5	4.9	38.2	46	24	194	2610	740	7.43295	5.41	0.495756	17.2957	8.30883	253	191	4	1.89	72	33	39	477	-10	2.09644	0.262055	1	3	0	3	2	2.42883	1998	3284	11	12	10	364	1	259	311	299	325	257	12	365	31	399	265	35
3	1	8.5	7.6	38.2	42	12	201	2829	800	7.10498	6.8	0.457592	18.4737	7.83066	339	399	4	0.13	78	31	47	468	-13	2.77778	0.347222	1	4	1.5	3	2	2.51751	1039	6319	4	0	2	134	7	4335	128	51	150	319	36	111	9	150	235	106
4	1	11.1	10	38.5	44	16	240	3100	2515	7.74194	5.49	0.515158	19.4689	7.74544	253	262	8	8.88	74	27	47	512	-23	4.49219	0.561523	1	3	1	2	1	2.62301	2259	2691	3	18	7	417	0	17	419	118	301	322	25	285	31	313	129	5
5	0	7.3	6	38.1	40	12	247	2811	1273	8.78691	7.3	0.563323	19.595	11.959	310	173	2	2.89	70	29	41	490	-16	3.26531	0.408163	1	4	2.5	3	3	2.26158	2644	2072	6	0	0	240	3	2	241	117	273	96	22	390	17	370	37	8
6	0	8.8	6.5	38.1	40	16	163	2583	2128	6.31049	5.26	0.426083	20.9473	11.5992	305	417	4	10.99	69	33	36	494	-10	2.02429	0.253036	0	3	2	2	2	1.99708	3616	2874	0	36	0	390	0	50	497	17	325	99	21	473	12	539	306	0
7	0	7.2	6.2	37.4	36	16	147	2793	2348	5.26316	6.8	0.468308	17.7646	13.7534	332	237	4	0.32	71	32	39	432	-3	0.694444	0.0868056	1	0	0	0	0	1.1003	2856	1716	0	0	5	67	0	21	158	101	94	105	59	277	64	263	155	35
8	0	5.6	4.7	37.7	44	28	147	2680	1593	5.48507	5.01	0.392431	20.75	8.85802	275	256	2	0.92	64	33	31	380	-9	2.36842	0.296053	0	2	2.5	3	3	1.17188	3964	2173	13	5	24	26	19	24	471	242	263	64	90	218	65	386	133	11
9	0	5.9	4.3	37.9	40	20	185	2521	1427	7.33836	8.3	0.527866	18.7878	6.78436	329	394	2	2.22	67	31	36	497	-29	5.83501	0.729376	1	3	2	3	3	4.13395	1752	2367	4	104	10	115	5	96	322	76	405	127	18	162	44	240	64	33
11	1	11.5	9.3	37.6	52	40	147	2872	1621	5.11838	6.6	0.495794	20.6333	8.73966	252	284	6	0.51	69	26	43	389	-7	1.79949	0.224936	0	1	2	2	2	1.7419	4140	2585	36	46	23	221	18	18	270	104	344	146	23	542	74	446	38	16
12	1	8.9	5.9	38.1	52	12	139	2619	1334	5.30737	7.68	0.658188	23.77	10.7991	282	216	2	0.85	70	29	41	344	-9	2.61628	0.327035	1	-1	1	2	1	1.35768	4683	1622	29	0	32	139	20	5	26	221	72	53	3	353	37	310	0	0
[truncated: 7 more columns]

## Sheet: bacterial genomics
	Pasteurellaceae					Streptococci					anaerobes					Enterobacteriaceae					Saprophytes
	A	B	C	D		A	B	C	D		A	B	C	D		A	B	C	D		A	B	C	D
Horse 1	0.390092	0.995361	0.543979	0.149766		0.00990423	0.000262565	0.0474317	0.00644028		0.2923	0.00183795	0.0619218	0.269204		0.00223086	0	0.0174872	0.00425449		0.424536	0.0032383	0.324594	0.364598
Horse 2	0.439608	0.968187	0.632393	0.613043		0.00671401	0.0250218	0.0351695	0.00249492		0.351131	0.00581409	0.141391	0.142988		0.0103318	3.53082e-05	0.0257873	0.00158979		0.416336	0.00060024	0.264622	0.169225
Horse 3	0.604311	0.85256	0.693333	0.377415		0.0585311	0.00403169	0.0567731	0.0103668		0.123705	0.11125	0.132034	0.231083		0.0331212	0.000681412	0.00304279	0.0036911		0.243462	0.121973	0.145284	0.314724
Horse 4	0.323113	0.999574	0.671642	0.98224		0.000860927	0.000168322	0.0780047	0.00410947		0.302781	0.000123436	0.128934	0.00590737		0.0105298	0	2.61849e-05	0		0.457815	0.0001571	0.116523	0.00812382
Horse 5	0.422905	0.553659	0.407636	0.943889		0.206691	0.438643	0.047854	0.0208227		0.268987	0.00329237	0.258069	0.0119078		3.01386e-05	0.00128294	0.00585665	1.27903e-05		0.324744	0.000556457	0.153928	0.0257853
Horse 6	0.423641	0.956447	0.447882	0.767934		0.0280946	0.00645942	0.0130049	0.0121806		0.247526	0.000769633	0.169458	0.0570455		8.38645e-05	0	0.000591133	0.021719		0.334703	0.00235013	0.361379	0.16609
Horse 7	0.219407	0.890859	0.669064	0.532292		0.0222632	0.0104116	0.00421053	0.00163266		0.447682	0.0620591	0.171579	0.242285		0.00560418	2.41569e-05	0.00906433	0.00112697		0.653539	0.0826891	0.244386	0.290109
Horse 8	0.41949		0.586288			0.140445		0.04839			0.191714		0.180174			0.0795594		0.000180897			0.217936		0.251628
Horse 9	0.263097	0.972369	0.600213	0.234292		0.0235204	0.0236852	0.200005	0.00372285		0.0472509	0.00139101	0.0631464	0.0623785		0.0465063	0.000821963	0.000705201	0.02606		0.651795	0.00147953	0.0556243	0.579276
Horse 11	0.334259	0.996605	0.472706	0.129431		0.0175743	0.000191579	0.0162206	0.00741962		0.427162	0.000734386	0.0646952	0.361913		0.000520536	5.32164e-05	0.0149105	0.00659522		0.541482	0.00230959	0.441637	0.489695
Horse 12	0.334507	0.757256	0.638908	0.223594		0.0371582	0	0.137879	0.0142215		0.391914	0.0628887	0.171595	0.270555		0.00173248	0	0	0.0448373		0.270433	0.132516	0.0441133	0.444916
average	0.379494	0.894288	0.578549	0.49539		0.0501597	0.0508875	0.0622676	0.00834114		0.281105	0.0250161	0.140273	0.165527		0.0172955	0.0002899	0.00705929	0.0109887		0.412434	0.0347869	0.21852	0.285254
median	0.390092	0.962317	0.600213	0.454854		0.0235204	0.00524555	0.047854	0.00692995		0.2923	0.00256516	0.141391	0.187036		0.00560418	2.97326e-05	0.00304279	0.00397279		0.416336	0.00232986	0.244386	0.302416
min	0.219407	0.553659	0.407636	0.129431		0.000860927	0	0.00421053	0.00163266		0.0472509	0.000123436	0.0619218	0.00590737		3.01386e-05	0	0	0		0.217936	0.0001571	0.0441133	0.00812382
max	0.604311	0.999574	0.693333	0.98224		0.206691	0.438643	0.200005	0.0208227		0.447682	0.11125	0.258069	0.361913		0.0795594	0.00128294	0.0257873	0.0448373		0.653539	0.132516	0.441637	0.579276
stdev	0.103018	0.142887	0.097872	0.322663		0.0647051	0.136571	0.0585142	0.00607447		0.124734	0.0394066	0.0602312	0.125844		0.0256054	0.00046549	0.00878375	0.0150286		0.153159	0.0549729	0.127367	0.192271

## Sheet: behavioural data
Horse	group	day	hours	Backwardmovements	Bitingneighbors	Evasivebehavior	Explorative/Sniffing	Forwardmovement	Headtossing/shaking	Interactionneighbors	Lateralmovements	Leaningonstallrails	Licking/chewing	lickingtruck	Lookingoutside	Lossbalance	Loweringhead	Noseoutside	Pawing	Shakinghead	touchingthechain	Turninghead	Yawning	Tot	windscore	typebreathing	standheaddownduration	averageduratiolowhead	stresstot
1	A	1	1	3	0	1	67	1	42	86	40	13	31	2	20	1	9	38	0	0	50	45	0	449	2	4	20	2.22222	234
1	A	1	2	0	0	0	41	0	15	78	42	11	12	0	17	2	24	13	0	1	41	31	5	333	2	4	69	2.875	138
1	A	1	3	0	0	0	36	0	12	75	19	9	14	0	30	0	35	2	0	0	33	18	0	283	2	4	259	7.4	103
1	A	1	4	0	0	0	35	0	2	46	23	14	14	0	20	2	30	2	0	0	24	10	0	222	2	4	323	10.7667	85
1	A	1	R	0	0	0	12	0	1	24	11	3	15	0	14	0	22	8	2	1	8	12	0	133	1	3	447	20.3182	57
1	A	1	5	0	0	0	66	1	10	14	22	8	40	1	29	11	33	1	7	2	26	27	0	298	1	3	68	2.06061	168
1	A	1	6	3	0	0	30	2	26	44	33	18	26	0	18	11	40	4	0	2	28	9	0	294	2	3	324	8.1	97
1	A	1	7	1	0	0	32	1	8	29	11	6	26	0	41	10	30	2	0	1	26	21	0	247	2	3	241	8.03333	107
1	A	1	8	0	0	0	34	0	0	16	24	42	7	0	19	22	21	2	0	0	35	17	0	239	2	2	72	3.42857	95
2	A	1	1	0	0	1	80	0	17	46	31	45	107	0	61	10	13	132	13	6	40	7	0	609	2	4	58	4.46154	380
2	A	1	2	3	7	1	66	1	7	29	32	12	39	6	39	5	54	42	8	21	28	6	0	406	2	3	234	4.33333	196
2	A	1	3	1	1	3	17	0	5	54	34	39	23	2	43	1	61	13	1	8	17	0	0	323	2	3	342	5.60656	76
2	A	1	4	5	2	0	36	0	29	17	40	51	19	0	36	6	56	20	5	13	28	2	1	366	2	3	203	3.625	110
2	A	1	R	0	2	0	20	0	6	49	33	11	24	0	15	0	46	15	6	0	14	1	8	250	1	2	714	15.5217	80
2	A	1	5	1	0	0	46	0	38	28	47	40	16	0	62	4	19	8	0	4	24	1	0	338	4	4	39	2.05263	95
2	A	1	6	0	0	4	34	0	60	44	27	36	7	2	37	1	36	15	0	8	37	0	0	348	3	4	95	2.63889	99
2	A	1	7	1	0	0	11	0	59	32	28	49	12	1	36	2	45	6	0	3	32	0	1	318	2	4	125	2.77778	62
2	A	1	8	0	0	1	54	0	38	12	27	42	10	1	36	2	69	14	2	0	18	0	0	326	2	4	188	2.72464	100
3	A	1	1	2	0	1	10	4	54	23	8	20	81	4	27	3	5	54	5	50	92	11	3	457	2	4	12	2.4	258
3	A	1	2	1	0	0	23	1	421	16	13	9	60	6	16	1	0	31	10	7	45	1	0	661	2	4	0	0	176
3	A	1	3	0	0	0	25	1	465	10	13	8	48	6	11	0	10	13	13	7	0	46	5	681	2	4	36	3.6	151
3	A	1	4	0	0	0	11	0	712	13	2	48	3	7	0	0	1	55	15	20	33	2	0	922	2	4	2	2	126
3	A	1	R	0	0	1	15	0	316	13	1	4	27	4	12	1	11	23	62	1	29	0	8	528	1	4	70	6.36364	161
3	A	1	5	0	0	0	14	1	523	21	2	9	25	1	16	0	10	17	0	6	30	3	0	678	2	4	33	3.3	90
3	A	1	6	0	0	0	7	0	742	15	4	10	17	1	12	1	11	33	1	7	37	0	0	898	2	4	30	2.72727	96
3	A	1	7	1	0	0	20	0	698	13	6	23	26	5	10	0	30	9	0	1	54	0	0	896	2	4	137	4.56667	114
3	A	1	8	0	0	0	9	0	404	4	2	19	32	2	7	3	72	0	0	0	44	0	0	598	2	4	719	9.98611	87
4	A	1	1	0	0	0	40	0	0	59	22	43	60	9	25	6	2	41	0	1	30	0	9	347	2	4	6	3	180
4	A	1	2	2	0	5	41	0	0	34	11	31	56	8	12	6	40	34	0	6	39	18	3	346	3	4	261	6.525	201
4	A	1	3	1	0	0	44	0	0	39	3	25	53	0	24	0	38	23	0	0	21	0	6	277	3	4	277	7.28947	141
4	A	1	4	0	0	1	35	0	5	47	3	36	39	1	53	6	37	11	1	1	5	26	0	307	3	4	182	4.91892	119
4	A	1	R	0	0	0	30	0	0	12	6	6	30	2	11	0	31	6	0	2	9	6	19	170	1	2	726	23.4194	83
4	A	1	5	0	0	0	64	0	2	72	6	32	28	3	53	1	13	6	0	0	0	13	0	293	4	4	52	4	114
4	A	1	6	0	0	0	3	0	6	35	12	84	2	0	35	4	31	1	0	1	0	1	0	215	3	3	113	3.64516	7
4	A	1	7	0	7	1	98	0	2	47	16	23	23	2	31	4	55	7	3	1	1	20	0	341	3	4	258	4.69091	155
4	A	1	8	0	11	0	62	0	2	74	39	21	31	0	41	4	66	0	1	2	2	39	0	395	3	3	384	5.81818	135
5	B	1	1	1	0	0	31	1	0	35	11	44	16	8	48	7	12	8	2	7	26	13	0	270	4	2	39	3.25	104
5	B	1	2	0	0	0	22	0	0	40	12	39	16	0	47	1	43	11	2	2	28	8	0	271	3	2	181	4.2093	87
5	B	1	3	0	0	0	27	0	0	10	5	36	6	0	29	0	49	0	0	0	46	0	0	208	3	2	411	8.38776	79
5	B	1	4	1	0	0	14	2	0	19	7	26	5	0	47	0	45	4	3	1	36	0	1	211	3	2	266	5.91111	62
5	B	1	R	0	0	0	27	0	1	13	9	14	8	0	39	0	37	0	1	0	31	1	0	181	1	1	571	15.4324	68
5	B	1	5	2	0	0	31	0	1	48	10	25	10	0	38	2	29	12	0	0	13	1	0	222	3	2	202	6.96552	67
5	B	1	6	2	0	0	41	0	0	31	17	26	15	11	67	5	65	1	0	0	20	2	0	303	3	2	410	6.30769	90
5	B	1	7	0	0	0	31	0	0	26	25	26	12	3	38	1	47	0	0	0	5	4	0	218	3	2	230	4.89362	55
5	B	1	8	0	0	0	16	0	0	19	21	37	8	0	37	1	43	1	0	0	5	0	0	188	3	1	334	7.76744	30
6	B	1	1	0	0	0	43	0	3	63	8	52	26	4	40	3	35	62	0	1	6	0	2	348	2	2	191	5.45714	141
6	B	1	2	0	5	0	32	0	0	61	1	35	7	1	42	1	62	60	0	1	15	3	0	326	2	2	354	5.70968	118
6	B	1	3	0	3	0	48	0	7	50	2	28	14	2	44	0	75	27	0	0	35	2	0	337	2	2	460	6.13333	128
6	B	1	4	0	6	0	59	0	13	46	3	36	6	3	54	0	77	36	0	2	5	0	0	346	2	2	408	5.2987	109
6	B	1	R	0	0	0	16	0	2	36	0	2	0	0	30	0	50	10	0	0	4	0	0	150	1	1	992	19.84	30
6	B	1	5	0	8	0	41	0	0	55	2	22	15	6	29	1	52	48	0	0	11	1	0	291	3	2	289	5.55769	122
6	B	1	6	0	6	0	46	0	9	71	0	41	6	4	69	4	54	29	0	1	10	0	0	350	3	2	293	5.42593	95
6	B	1	7	0	5	0	50	0	6	50	0	52	7	0	98	3	73	18	0	1	4	1	0	368	3	2	354	4.84932	80
6	B	1	8	0	3	0	55	0	10	65	1	57	18	1	67	0	61	16	0	3	1	0	0	358	3	2	275	4.5082	91
7	B	2	1	0	0	5	11	0	6	13	4	14	48	5	28	23	3	42	31	1	43	30	0	307	2	3	6	2	215
7	B	2	2	0	0	0	13	0	1	22	15	20	10	6	45	9	41	20	0	4	23	9	0	238	2	1	285	6.95122	81
7	B	2	3	0	0	0	6	0	0	13	9	10	3	12	34	5	43	26	0	1	34	12	0	208	2	2	247	5.74419	93
7	B	2	4	0	0	0	9	0	0	16	7	6	11	0	33	5	40	30	3	18	22	10	6	216	2	1	240	6	85
7	B	2	R	0	0	0	6	0	2	12	4	1	1	14	20	0	20	6	0	0	8	3	7	104	1	1	657	32.85	38
7	B	2	5	0	0	0	7	0	0	18	17	10	10	9	37	6	28	16	0	4	27	8	0	197	2	3	377	13.4643	77
7	B	2	6	0	0	0	8	0	0	20	17	9	8	4	24	6	30	4	0	0	7	3	0	140	3	2	434	14.4667	34
7	B	2	7	0	0	0	4	0	8	31	18	14	7	3	30	6	31	11	1	2	8	0	10	184	2	2	297	9.58065	34
7	B	2	8	0	0	0	3	0	4	13	10	10	7	6	26	4	27	0	0	0	7	5	0	122	3	2	313	11.5926	28
8	B	2	1	2	0	4	8	5	11	29	12	21	24	34	22	14	17	59	10	0	23	11	0	306	3	2	75	4.41176	173
8	B	2	2	5	0	3	2	3	4	51	28	26	16	5	30	11	52	39	1	2	11	4	0	293	2	2	277	5.32692	81
8	B	2	3	0	1	1	1	0	0	41	32	41	1	3	34	3	57	1	0	0	4	1	0	221	3	1	443	7.77193	12
8	B	2	4	0	0	3	3	0	0	82	36	27	2	18	38	3	60	5	0	4	7	2	1	291	3	2	327	5.45	40
8	B	2	R	0	0	4	0	0	0	25	2	0	3	15	11	0	35	6	0	5	4	0	2	112	1	1	994	28.4	32
8	B	2	5	2	1	2	1	3	4	64	30	25	1	3	13	4	49	1	0	2	2	0	0	207	2	2	542	11.0612	10
8	B	2	6	0	1	6	5	3	3	52	17	28	7	3	26	7	35	11	0	0	7	0	3	214	3	1	476	13.6	39
8	B	2	7	1	0	1	6	1	0	67	34	24	8	7	25	11	39	11	0	0	12	1	0	248	3	2	405	10.3846	46
8	B	2	8	3	2	0	0	4	2	60	51	71	2	2	19	12	42	0	0	1	9	0	1	281	3	2	425	10.119	13
9	B	2	1	1	29	0	23	0	15	66	8	79	26	5	34	12	7	19	0	10	54	9	0	397	2	2	18	2.57143	136
9	B	2	2	0	23	2	24	0	27	42	10	34	12	3	24	2	19	23	0	26	76	9	0	356	3	3	86	4.52632	149
9	B	2	3	0	10	2	23	0	9	19	16	49	19	1	17	8	34	1	0	21	49	2	0	280	3	2	208	6.11765	97
9	B	2	4	1	6	2	7	3	4	35	11	62	21	1	17	5	36	6	0	12	22	1	0	252	3	2	213	5.91667	60
9	B	2	R	0	1	0	2	1	5	24	13	3	13	1	20	0	39	1	0	12	26	2	0	163	1	1	599	15.359	45
9	B	2	5	0	17	0	10	1	10	33	4	47	15	2	8	5	18	2	0	13	17	1	0	203	3	2	124	6.88889	47
9	B	2	6	2	3	0	12	0	11	46	7	38	8	1	15	3	25	6	10	15	21	5	0	228	3	2	123	4.92	63
9	B	2	7	0	14	3	4	0	8	22	2	35	9	3	21	3	28	5	16	51	22	2	0	248	3	3	166	5.92857	64
9	B	2	8	0	1	1	10	0	7	35	5	58	4	1	6	6	34	1	7	32	31	1	0	240	3	2	215	6.32353	56
11	A	2	1	3	0	9	53	1	1	50	5	28	37	5	72	8	23	8	0	1	6	15	0	325	3	4	85	3.69565	133
11	A	2	2	0	0	0	28	3	3	22	13	36	16	4	66	14	53	5	0	1	5	4	0	273	3	2	417	7.86792	62
11	A	2	3	5	0	4	49	3	7	43	4	40	11	0	76	5	28	10	0	2	24	12	0	323	3	4	88	3.14286	110
11	A	2	4	8	0	3	34	3	4	19	10	37	14	1	87	9	63	6	10	0	31	5	0	344	3	3	253	4.01587	104
11	A	2	R	3	0	0	19	2	0	17	9	3	22	6	16	0	32	1	0	15	21	1	0	167	1	2	703	21.9688	70
11	A	2	5	7	0	0	7	3	2	33	17	29	16	5	61	6	63	2	2	3	30	1	1	288	3	3	627	9.95238	63
11	A	2	6	2	0	2	10	1	0	30	11	33	20	1	45	5	58	3	2	2	10	1	0	236	3	2	861	14.8448	49
11	A	2	7	4	41	3	12	2	0	37	8	67	6	0	43	13	55	3	0	1	14	1	0	310	3	4	320	5.81818	39
11	A	2	8	4	5	2	9	0	1	19	27	71	4	1	76	14	71	0	2	0	9	4	0	319	3	3	786	11.0704	31
12	A	2	1	5	0	8	29	8	1	11	28	15	22	1	50	9	7	0	0	0	21	0	0	215	4	3	41	5.85714	81
12	A	2	2	7	0	13	20	3	0	0	25	5	10	0	47	8	49	0	0	0	18	0	0	205	2	2	481	9.81633	61
12	A	2	3	6	0	0	15	1	1	2	17	4	6	1	40	2	44	0	0	0	49	0	0	188	3	2	682	15.5	71
12	A	2	4	2	0	4	20	2	0	2	26	4	7	0	40	2	46	0	0	0	21	2	0	178	3	2	479	10.413	54
12	A	2	R	0	0	0	4	3	0	3	1	0	3	0	30	0	27	0	0	1	45	0	0	117	1	1	574	21.2593	52
12	A	2	5	3	0	1	18	0	0	4	22	3	0	0	40	5	31	0	0	1	54	0	0	182	4	2	339	10.9355	73
12	A	2	6	3	0	3	9	1	0	1	30	7	0	0	27	3	38	0	0	1	52	0	0	175	3	1	790	20.7895	64
12	A	2	7	2	0	1	24	0	0	2	34	12	5	1	45	6	32	0	0	2	28	0	1	195	3	2	338	10.5625	59
12	A	2	8	1	0	2	0	2	3	1	38	22	0	0	34	2	36	0	0	1	25	0	0	167	4	1	959	26.6389	27
